# Supplementary material for: Chemical characterization and gut microbial response unveil modification of polystyrene polymer in the lesser mealworm
Source: Sci Rep. 2026 Mar 16;16:13607. doi: 10.1038/s41598-026-44113-3 (PMC13121710; doi:10.1038/s41598-026-44113-3)
Supplement: Supplementary file 2 — Supplementary Information 2. [file 41598_2026_44113_MOESM2_ESM.xlsx]

## Sheet: Foglio1
Supplementary Table S1 - Larval groups of Alphitobius diaperinus (LG1, LG2, LG3) defined according to the average cephalic capsule width across the eight developmental instars. Data adapted from Francisco & Do Prado [21].
Larval Group	Larval instar	Width of cephalic capsule (mm) x (± SD)
LG1	I	0.228 (± 0.0192)
	II	0.288 (± 0.0225)
	III	0.348 (± 0.0433)
LG2	IV	0.478 (± 0.0433)
	V	0.721 (± 0.0216)
	VI	1.061 (± 0.0536)
LG3	VII	1.208 (± 0.0769)
	VIII	1.339 (± 0.0436)
Supplementary Table S2 - PERMANOVA results (Bray–Curtis distances) for beta diversity comparisons across larval instars and gut sections. For each pairwise comparison, R², p-values, and Benjamini–Hochberg adjusted p-values (p.adjusted) are reported. Statistical significance was assessed based on p.adjusted < 0.05 and significant values are shown in bold.
Dataset	Comparisons	R²	p-value	p.adjusted
Larval instars	CT vs PS	0.054	0.391	0.391
Larval instars	LG1-CT vs LG2-CT	0.183	0.129	0.609
Larval instars	LG2-CT vs LG3-CT	0.094	0.581	0.700
Larval instars	LG3-CT vs LG3-PS	0.086	0.716	0.716
Gut sections	CT vs PS	0.235	0.001	0.001
Gut sections	FG-CT vs FG-PS	0.664	0.012	0.028
Gut sections	MG-CT vs MG-PS	0.546	0.006	0.028
Gut sections	HG-CT vs HG-PS	0.196	0.069	0.093
Gut sections	FG-CT vs MG-CT	0.275	0.087	0.100
Gut sections	FG-CT vs HG-CT	0.203	0.073	0.093
Gut sections	MG-CT vs HG-CT	0.200	0.075	0.093
Gut sections	FG-PS vs MG-PS	0.264	0.102	0.109
Gut sections	FG-PS vs HG-PS	0.647	0.008	0.028
Gut sections	MG-PS vs HG-PS	0.480	0.015	0.028
Supplementary Table S3 - Differential abundance analysis results obtained with DESeq2 at the ASV level for larval instars and gut section comparisons. For each significantly enriched ASV (padj < 0.05), the corresponding taxonomic assignment at genus level, baseMean, log₂ fold change, raw p-value, and Benjamini–Hochberg adjusted p-value (padj) are reported. Multiple entries for the same genus refl…
Dataset	Comparison	Genus	baseMean	log2FoldChange	pvalue	padj
Larval instars	CT vs PS	Enterococcus	13.763	-21.3855	5.11e-10	1.05e-08
Larval instars	CT vs PS	Lactococcus	1107.23	-27.3607	5.97e-26	6.15e-24
Larval instars	CT vs PS	Enterococcus	162.568	-24.7348	1.72e-16	8.85e-15
Larval instars	CT vs PS	Enterococcus	39.687	-22.8268	3.52e-13	9.06e-12
Larval instars	CT vs PS	Lactococcus	130.554	-9.5582	0.000112346	0.0019286
Larval instars	CT vs PS	Lactococcus	70.289	-23.5989	3.59e-14	1.23e-12
Larval instars	LG2-CT vs LG1-CT	Hafnia-Obesumbacterium	697.875	-25.363	2.89e-16	1.68e-14
Larval instars	LG2-CT vs LG1-CT	Morganella	520.657	26.8726	1.3e-10	3.77e-09
Larval instars	LG2-CT vs LG1-CT	Morganella	171.759	25.3043	1.43e-09	2.77e-08
Larval instars	LG2-CT vs LG1-CT	Vagococcus	226.078	25.0342	2.13e-09	3.1e-08
Larval instars	LG2-CT vs LG1-CT	Enterococcus	73.41	23.8875	1.11e-08	1.29e-07
Larval instars	LG2-CT vs LG1-CT	Enterococcus	34.177	21.7485	1.99e-07	1.93e-06
Larval instars	LG2-CT vs LG1-CT	Gilliamella	32.956	21.5951	2.42e-07	2.01e-06
Larval instars	LG2-CT vs LG1-CT	Gilliamella	72.564	21.4765	2.82e-07	2.05e-06
Larval instars	LG2-CT vs LG1-CT	Lactococcus	157.734	-10.5858	0.00105932	0.00682671
Larval instars	LG2-CT vs LG1-CT	Hafnia-Obesumbacterium	647.804	-10.6186	0.00145983	0.00781881
Larval instars	LG2-CT vs LG1-CT	Hafnia-Obesumbacterium	325.505	-9.70935	0.00148288	0.00781881
Larval instars	LG2-CT vs LG1-CT	Hafnia-Obesumbacterium	325.558	-9.57958	0.00343904	0.0153434
Larval instars	LG2-CT vs LG1-CT	Hafnia-Obesumbacterium	303.396	-9.61559	0.00325858	0.0153434
Larval instars	LG2-CT vs LG1-CT	Hafnia-Obesumbacterium	302.597	-9.46741	0.0037616	0.0155838
Larval instars	LG2-CT vs LG1-CT	Morganella	312.765	11.703	0.00503633	0.0194738
Larval instars	LG3-CT vs LG2-CT	Hafnia-Obesumbacterium	697.875	25.3089	3.33e-16	4.26e-14
Larval instars	LG3-CT vs LG2-CT	Hafnia-Obesumbacterium	325.505	24.058	3.41e-15	2.18e-13
Larval instars	LG3-CT vs LG2-CT	Hafnia-Obesumbacterium	647.804	25.1266	5.03e-14	2.15e-12
Larval instars	LG3-CT vs LG2-CT	Hafnia-Obesumbacterium	302.597	23.9237	2.44e-13	5.2e-12
Larval instars	LG3-CT vs LG2-CT	Hafnia-Obesumbacterium	325.558	24.1312	1.71e-13	5.2e-12
Larval instars	LG3-CT vs LG2-CT	Hafnia-Obesumbacterium	303.396	23.9984	2.08e-13	5.2e-12
Larval instars	LG3-CT vs LG2-CT	Morganella	520.657	-26.9436	1.16e-10	2.13e-09
Larval instars	LG3-CT vs LG2-CT	Morganella	312.765	-26.4213	2.63e-10	4.21e-09
Larval instars	LG3-CT vs LG2-CT	Vagococcus	198.69	-25.8514	6.3e-10	8.97e-09
Larval instars	LG3-CT vs LG2-CT	Morganella	171.759	-25.4495	1.15e-09	1.48e-08
Larval instars	LG3-CT vs LG2-CT	Vagococcus	44.11	23.433	2.1e-08	2.44e-07
Larval instars	LG3-CT vs LG2-CT	Lactococcus	16.536	19.8718	8.21e-07	8.75e-06
Larval instars	LG3-CT vs LG2-CT	Lactococcus	157.734	10.5122	0.001	0.011
Larval instars	LG3-PS vs LG3-CT	Lactococcus	1107.23	-28.0326	9.98e-19	1.28e-16
Larval instars	LG3-PS vs LG3-CT	Lactococcus	130.554	-23.8426	1.46e-14	9.32e-13
Larval instars	LG3-PS vs LG3-CT	Enterococcus	162.568	-25.3488	2.89e-12	1.23e-10
Larval instars	LG3-PS vs LG3-CT	Enterococcus	39.687	-23.9268	3.81e-10	1.22e-08
Larval instars	LG3-PS vs LG3-CT	Morganella	520.657	24.6623	3.67e-09	9.41e-08
Larval instars	LG3-PS vs LG3-CT	Vagococcus	44.11	-24.47	4.86e-09	1.04e-07
Larval instars	LG3-PS vs LG3-CT	Lactococcus	70.289	-22.7114	1.12e-08	2.04e-07
Larval instars	LG3-PS vs LG3-CT	Morganella	312.765	23.7798	1.29e-08	2.07e-07
Larval instars	LG3-PS vs LG3-CT	Vagococcus	198.69	23.112	3.25e-08	4.63e-07
Larval instars	LG3-PS vs LG3-CT	Morganella	171.759	22.9944	3.82e-08	4.89e-07
Larval instars	LG3-PS vs LG3-CT	Enterococcus	34.177	-22.5187	7.26e-08	8.45e-07
Gut sections	CT vs PS	Corallincola	736.478	-6.62	0.00463424	0.0343706
Gut sections	CT vs PS	Morganella	8149.68	16.419	3.4936e-28	3.10931e-26
Gut sections	CT vs PS	Morganella	3201.12	15.661	1.27043e-27	5.6534e-26
Gut sections	CT vs PS	Enterococcus	1288.74	6.23	0.000196206	0.00249462
Gut sections	CT vs PS	Enterococcus	655.101	5.927	8.58812e-05	0.00168261
Gut sections	CT vs PS	Enterococcus	617.219	6.263	0.000177253	0.00249462
Gut sections	CT vs PS	Lactococcus	764.039	-4.848	0.00279177	0.0276075
Gut sections	CT vs PS	Enterococcus	27.1	-5.426	0.00191627	0.0213185
Gut sections	CT vs PS	Enterococcus	12.466	-6.302	0.00674182	0.0428587
Gut sections	CT vs PS	Enterococcus	12.775	-6.34	0.00335772	0.028911
Gut sections	CT vs PS	Lactococcus	95.048	-9.394	1.99497e-05	0.00059184
Gut sections	CT vs PS	Lactococcus	52.224	-8.995	9.45285e-05	0.00168261
Gut sections	CT vs PS	Lactococcus	93.366	4.209	0.00581978	0.0398431
Gut sections	CTFG vs PSFG	Morganella	3201.12	-29.396	1.35531e-32	7.61684e-30
Gut sections	CTFG vs PSFG	Vagococcus	114.194	23.288	1.20977e-23	2.97311e-21
Gut sections	CTFG vs PSFG	Enterococcus	1288.74	-27.586	1.58707e-23	2.97311e-21
Gut sections	CTFG vs PSFG	Enterococcus	617.219	-26.571	6.76616e-22	9.50645e-20
Gut sections	CTFG vs PSFG	Lactococcus	764.039	24.954	1.67809e-17	1.88618e-15
Gut sections	CTFG vs PSFG	Lactococcus	93.366	-21.629	1.54648e-15	1.44854e-13
Gut sections	CTFG vs PSFG	Enterobacter	163.05	23.756	5.89037e-14	4.72913e-12
Gut sections	CTFG vs PSFG	Enterobacter	63.277	22.434	5.34515e-12	3.75496e-10
Gut sections	CTFG vs PSFG	Enterobacter	87.619	22.903	6.18356e-12	3.86129e-10
Gut sections	CTFG vs PSFG	Enterobacter	59.421	22.508	2.4522e-10	1.14845e-08
Gut sections	CTFG vs PSFG	Morganella	8149.68	-15.728	2.40411e-10	1.14845e-08
Gut sections	CTFG vs PSFG	Enterobacter	57.77	22.35	3.20247e-10	1.38445e-08
Gut sections	CTFG vs PSFG	Gilliamella	218.625	9.525	3.0193e-07	1.21203e-05
Gut sections	CTFG vs PSFG	Kluyvera	62.423	23.259	4.68287e-06	0.000175451
Gut sections	CTFG vs PSFG	Kluyvera	59.004	23.185	5.02119e-06	0.000176369
Gut sections	CTFG vs PSFG	Enterobacter	23.795	21.595	2.13229e-05	0.000665747
Gut sections	CTFG vs PSFG	Vagococcus	106.941	8.471	2.07584e-05	0.000665747
Gut sections	CTFG vs PSFG	Enterococcus	655.101	-10.57	2.97974e-05	0.000881377
Gut sections	CTFG vs PSFG	Enterobacter	136.946	9.683	6.05215e-05	0.00170065
Gut sections	CTFG vs PSFG	Lactococcus	13.073	20.044	7.98509e-05	0.00213696
Gut sections	CTFG vs PSFG	Gilliamella	21.254	17.941	0.00041776	0.0106719
Gut sections	CTFG vs PSFG	Vagococcus	106.552	8.441	0.00071997	0.0175923
Gut sections	CTFG vs PSFG	Vagococcus	102.5	8.33	0.00080173	0.0187738
Gut sections	CTFG vs PSFG	Gilliamella	76.948	7.379	0.000899202	0.0202141
Gut sections	CTFG vs PSFG	Lactococcus	52.224	14.049	0.00136593	0.029525
Gut sections	CTFG vs PSFG	Gilliamella	14.352	15.537	0.00239371	0.0498245
Gut sections	CTMG vs PSMG	Morganella	8149.68	-29.347	8.47725e-31	1.33084e-28
Gut sections	CTMG vs PSMG	Morganella	3201.12	-28.389	1.63294e-30	1.33084e-28
Gut sections	CTMG vs PSMG	Gilliamella	124.228	21.29	5.4505e-14	2.96144e-12
Gut sections	CTMG vs PSMG	Enterobacter	87.619	21.953	4.46774e-11	1.8206e-09
Gut sections	CTMG vs PSMG	Enterobacter	163.05	20.728	5.69568e-11	1.85679e-09
Gut sections	CTMG vs PSMG	Enterobacter	63.277	19.821	1.13546e-09	3.08466e-08
Gut sections	CTMG vs PSMG	Enterobacter	57.77	20.898	4.18547e-09	9.74616e-08
Gut sections	CTMG vs PSMG	Gilliamella	23.278	-18.345	1.34049e-08	2.73124e-07
Gut sections	CTMG vs PSMG	Enterobacter	59.421	19.905	2.22537e-08	4.03039e-07
Gut sections	CTMG vs PSMG	Lactococcus	13.073	21.622	2.08701e-05	0.000340183
Gut sections	CTMG vs PSMG	Enterobacter	5.381	21.126	3.23416e-05	0.000479243
Gut sections	CTMG vs PSMG	Kluyvera	59.004	-20.583	5.14001e-05	0.000698184
Gut sections	CTMG vs PSMG	Enterobacter	4.604	20.347	6.25532e-05	0.000784321
Gut sections	CTMG vs PSMG	Gilliamella	24.215	20.011	8.2545e-05	0.000961059
Gut sections	CTMG vs PSMG	Gilliamella	14.352	19.543	0.000121509	0.0013204
Gut sections	CTMG vs PSMG	Gilliamella	218.625	6.586	0.000405145	0.00412741
Gut sections	CTMG vs PSMG	Vagococcus	106.941	6.944	0.000489569	0.00469411
Gut sections	CTHG vs PSHG	Morganella	3201.12	-24.562	2.9924e-23	1.68173e-20
Gut sections	CTHG vs PSHG	Morganella	8149.68	-24.469	6.58742e-22	1.85107e-19
Gut sections	CTHG vs PSHG	Lactococcus	55.277	-22.158	7.52922e-18	1.41047e-15
Gut sections	CTHG vs PSHG	Corallincola	736.478	23.728	1.25993e-08	1.7702e-06
Gut sections	CTHG vs PSHG	Kluyvera	59.004	-23.573	3.48181e-06	0.000326129
Gut sections	CTHG vs PSHG	Lactococcus	13.073	-20.937	3.78338e-05	0.00303751
